# Supplementary material for: Paving the Way for ERAS in German Gynecologic and Gynecologic Oncology Departments: Insights into Barriers, Facilitators and Practical Strategies
Source: Healthcare (Basel). 2026 Mar 8;14(5):682. doi: 10.3390/healthcare14050682 (PMC12984466; doi:10.3390/healthcare14050682)
Supplement: Supplementary file 1 [file healthcare-14-00682-s001.zip]

Archive with 1 entries (1 files):
- healthcare-4118599-supplementary.pdf
